# Supplementary material for: Structure of the Huntingtin F-actin complex reveals its role in cytoskeleton organization
Source: Sci Adv. 2025 Sep 19;11(38):eadw4124. doi: 10.1126/sciadv.adw4124 (PMC12448071; doi:10.1126/sciadv.adw4124)
Supplement: Supplementary file 2 — Movies S1 and S2 [file sciadv.adw4124_movies_s1_and_s2.zip]

Archive with 2 entries (2 files):
- adw4124_movie_s1.mov
- adw4124_movie_s2.mp4
